# Supplementary material for: Different Metabolism and Toxicity of TRANS Fatty Acids, Elaidate and Vaccenate Compared to Cis-Oleate in HepG2 Cells
Source: Int J Mol Sci. 2022 Jun 30;23(13):7298. doi: 10.3390/ijms23137298 (PMC9266973; doi:10.3390/ijms23137298)
Supplement: Supplementary file 1 [file ijms-23-07298-s001.zip]

Archive with 1 entries (1 files):
- ijms-1713887-supplementary.pdf
